# Supplementary material for: Histopathology of Thecaphora frezzii Colonization: A Detailed Analysis of Its Journey Through Peanut (Arachis hypogaea L.) Tissues
Source: Plants (Basel). 2025 Apr 1;14(7):1083. doi: 10.3390/plants14071083 (PMC11991206; doi:10.3390/plants14071083)
Supplement: Supplementary file 1 [file plants-14-01083-s001.zip]

Archive with 69 entries (66 files):
- Appendix_A-CLSM-set-images_Fig8/
- Appendix_A-CLSM-set-images_Fig8/desktop.ini
- Appendix_A-CLSM-set-images_Fig8/MetaData/
- Appendix_A-CLSM-set-images_Fig8/MetaData/desktop.ini
- Appendix_A-CLSM-set-images_Fig8/MetaData/Florencia-calcofluor-241024_Series009.xml
- Appendix_A-CLSM-set-images_Fig8/MetaData/Florencia-calcofluor-241024_Series009_ch0_LUT_Cyan.png
- Appendix_A-CLSM-set-images_Fig8/MetaData/Florencia-calcofluor-241024_Series009_Properties.xml
- Appendix_A-CLSM-set-images_Fig8/MetaData/Florencia-calcofluor-241024_Series009_Properties_CIP_HWS3.xsl
- Appendix_A-CLSM-set-images_Fig8/MetaData/LeicaLogo.jpg
- Appendix_A-CLSM-set-images_Fig8/Tfrezzi_peanut_CalcW_Ser09_z1.jpg
- Appendix_A-CLSM-set-images_Fig8/Tfrezzi_peanut_CalcW_Ser09_z10.jpg
- Appendix_A-CLSM-set-images_Fig8/Tfrezzi_peanut_CalcW_Ser09_z11.jpg
- Appendix_A-CLSM-set-images_Fig8/Tfrezzi_peanut_CalcW_Ser09_z12.jpg
- Appendix_A-CLSM-set-images_Fig8/Tfrezzi_peanut_CalcW_Ser09_z13.jpg
- Appendix_A-CLSM-set-images_Fig8/Tfrezzi_peanut_CalcW_Ser09_z14.jpg
- Appendix_A-CLSM-set-images_Fig8/Tfrezzi_peanut_CalcW_Ser09_z15.jpg
- Appendix_A-CLSM-set-images_Fig8/Tfrezzi_peanut_CalcW_Ser09_z16.jpg
- Appendix_A-CLSM-set-images_Fig8/Tfrezzi_peanut_CalcW_Ser09_z17.jpg
- Appendix_A-CLSM-set-images_Fig8/Tfrezzi_peanut_CalcW_Ser09_z18.jpg
- Appendix_A-CLSM-set-images_Fig8/Tfrezzi_peanut_CalcW_Ser09_z19.jpg
- Appendix_A-CLSM-set-images_Fig8/Tfrezzi_peanut_CalcW_Ser09_z2.jpg
- Appendix_A-CLSM-set-images_Fig8/Tfrezzi_peanut_CalcW_Ser09_z20.jpg
- Appendix_A-CLSM-set-images_Fig8/Tfrezzi_peanut_CalcW_Ser09_z21.jpg
- Appendix_A-CLSM-set-images_Fig8/Tfrezzi_peanut_CalcW_Ser09_z22.jpg
- Appendix_A-CLSM-set-images_Fig8/Tfrezzi_peanut_CalcW_Ser09_z23.jpg
- Appendix_A-CLSM-set-images_Fig8/Tfrezzi_peanut_CalcW_Ser09_z24.jpg
- Appendix_A-CLSM-set-images_Fig8/Tfrezzi_peanut_CalcW_Ser09_z25.jpg
- Appendix_A-CLSM-set-images_Fig8/Tfrezzi_peanut_CalcW_Ser09_z26.jpg
- Appendix_A-CLSM-set-images_Fig8/Tfrezzi_peanut_CalcW_Ser09_z27.jpg
- Appendix_A-CLSM-set-images_Fig8/Tfrezzi_peanut_CalcW_Ser09_z28.jpg
- Appendix_A-CLSM-set-images_Fig8/Tfrezzi_peanut_CalcW_Ser09_z29.jpg
- Appendix_A-CLSM-set-images_Fig8/Tfrezzi_peanut_CalcW_Ser09_z3.jpg
- Appendix_A-CLSM-set-images_Fig8/Tfrezzi_peanut_CalcW_Ser09_z30.jpg
- Appendix_A-CLSM-set-images_Fig8/Tfrezzi_peanut_CalcW_Ser09_z31.jpg
- Appendix_A-CLSM-set-images_Fig8/Tfrezzi_peanut_CalcW_Ser09_z32.jpg
- Appendix_A-CLSM-set-images_Fig8/Tfrezzi_peanut_CalcW_Ser09_z33.jpg
- Appendix_A-CLSM-set-images_Fig8/Tfrezzi_peanut_CalcW_Ser09_z34.jpg
- Appendix_A-CLSM-set-images_Fig8/Tfrezzi_peanut_CalcW_Ser09_z35.jpg
- Appendix_A-CLSM-set-images_Fig8/Tfrezzi_peanut_CalcW_Ser09_z36.jpg
- Appendix_A-CLSM-set-images_Fig8/Tfrezzi_peanut_CalcW_Ser09_z37.jpg
- Appendix_A-CLSM-set-images_Fig8/Tfrezzi_peanut_CalcW_Ser09_z38.jpg
- Appendix_A-CLSM-set-images_Fig8/Tfrezzi_peanut_CalcW_Ser09_z39.jpg
- Appendix_A-CLSM-set-images_Fig8/Tfrezzi_peanut_CalcW_Ser09_z4.jpg
- Appendix_A-CLSM-set-images_Fig8/Tfrezzi_peanut_CalcW_Ser09_z40.jpg
- Appendix_A-CLSM-set-images_Fig8/Tfrezzi_peanut_CalcW_Ser09_z41.jpg
- Appendix_A-CLSM-set-images_Fig8/Tfrezzi_peanut_CalcW_Ser09_z42.jpg
- Appendix_A-CLSM-set-images_Fig8/Tfrezzi_peanut_CalcW_Ser09_z43.jpg
- Appendix_A-CLSM-set-images_Fig8/Tfrezzi_peanut_CalcW_Ser09_z44.jpg
- Appendix_A-CLSM-set-images_Fig8/Tfrezzi_peanut_CalcW_Ser09_z45.jpg
- Appendix_A-CLSM-set-images_Fig8/Tfrezzi_peanut_CalcW_Ser09_z46.jpg
- Appendix_A-CLSM-set-images_Fig8/Tfrezzi_peanut_CalcW_Ser09_z47.jpg
- Appendix_A-CLSM-set-images_Fig8/Tfrezzi_peanut_CalcW_Ser09_z48.jpg
- Appendix_A-CLSM-set-images_Fig8/Tfrezzi_peanut_CalcW_Ser09_z5.jpg
- Appendix_A-CLSM-set-images_Fig8/Tfrezzi_peanut_CalcW_Ser09_z6.jpg
- Appendix_A-CLSM-set-images_Fig8/Tfrezzi_peanut_CalcW_Ser09_z7.jpg
- Appendix_A-CLSM-set-images_Fig8/Tfrezzi_peanut_CalcW_Ser09_z8.jpg
- Appendix_A-CLSM-set-images_Fig8/Tfrezzi_peanut_CalcW_Ser09_z9.jpg
- Appendix_B-CLSM-3Dimages_Fig8/
- Appendix_B-CLSM-3Dimages_Fig8/desktop.ini
- Appendix_B-CLSM-3Dimages_Fig8/Tfrezzi_peanut_CalcW_Ser09.jpg
- Appendix_B-CLSM-3Dimages_Fig8/Tfrezzi_peanut_CalcW_Ser09b.jpg
- Appendix_B-CLSM-3Dimages_Fig8/Tfrezzi_peanut_CalcW_Ser09_DC.jpg
- Rev-Figure S1.jpg
- Rev-Figure S2.jpg
- Video_Tfrezzi_S1_transpCW.mp4
- Video_Tfrezzi_S2_transpCW_DC.mp4
- Video_Tfrezzi_S3_TranspCW.mp4
- Video_Tfrezzi_S4_TranspCW_DC.mp4
- Video_Tfrezzi_S5_branch.mp4
