# Supplementary material for: Histopathology of Thecaphora frezzii Colonization: A Detailed Analysis of Its Journey Through Peanut (Arachis hypogaea L.) Tissues
Source: Plants (Basel). 2025 Apr 1;14(7):1083. doi: 10.3390/plants14071083 (PMC11991206; doi:10.3390/plants14071083)
Supplement: Supplementary file 1 [file plants-14-01083-s001.zip › Appendix_A-CLSM-set-images_Fig8/MetaData/Florencia-calcofluor-241024_Series009.xml]

<?xml version="1.0"?>
<Data><Image TextDescription=""><Attachment Name="PreviewMarker" Application="LAS AF" IsPreviewImage="0"/><Attachment Name="Coordinate" Application="LAS AF"><Coordinate Name="Loop" Value="0"/><Coordinate Name="PatternElement" Value="0"/><Coordinate Name="SubPatternElement" Value="-1"/><Coordinate Name="ScanBlockID" Value="2"/></Attachment><ImageDescription><Channels><ChannelDescription DataType="0" ChannelTag="0" Resolution="8" NameOfMeasuredQuantity="" Min="0.000000e+00" Max="2.550000e+02" Unit="" LUTName="Cyan" IsLUTInverted="0" BytesInc="0" BitInc="0"><ChannelProperty><Key>ChannelGroup</Key><Value>0</Value></ChannelProperty><ChannelProperty><Key>ChannelType</Key><Value>PhotonIntegration</Value></ChannelProperty><ChannelProperty><Key>BeamRoute</Key><Value>40;1</Value></ChannelProperty><ChannelProperty><Key>DetectorName</Key><Value>HyD S 1</Value></ChannelProperty><ChannelProperty><Key>DyeName</Key><Value>Leica/Calcein Blue</Value></ChannelProperty><ChannelProperty><Key>SequentialSettingIndex</Key><Value>0</Value></ChannelProperty><ChannelProperty><Key>DigitalGatingMode</Key><Value></Value></ChannelProperty></ChannelDescription></Channels><Dimensions><DimensionDescription DimID="1" NumberOfElements="1024" Origin="8.673617e-21" Length="9.147308e-05" Unit="m" BitInc="0" BytesInc="1"></DimensionDescription><DimensionDescription DimID="2" NumberOfElements="1024" Origin="8.673617e-21" Length="9.147308e-05" Unit="m" BitInc="0" BytesInc="1024"></DimensionDescription><DimensionDescription DimID="3" NumberOfElements="48" Origin="-8.604272e-05" Length="1.402952e-05" Unit="m" BitInc="0" BytesInc="1048576"></DimensionDescription></Dimensions></ImageDescription><TimeStampList NumberOfTimeStamps="48">1db2b1948075b20 1db2b1948ccf510 1db2b194992b610 1db2b194a587710 1db2b194b1e3810 1db2b194be3d200 1db2b194ca99300 1db2b194d6f5400 1db2b194e351500 1db2b194efaaef0 1db2b194fc06ff0 1db2b19508630f0 1db2b19514bf1f0 1db2b1952118be0 1db2b1952d74ce0 1db2b19539d0de0 1db2b195462cee0 1db2b19552868d0 1db2b1955ee29d0 1db2b1956b3ead0 1db2b195779abd0 1db2b19583f45c0 1db2b19590506c0 1db2b1959cac7c0 1db2b195a9061b0 1db2b195b5622b0 1db2b195c1be3b0 1db2b195ce1a4b0 1db2b195da73ea0 1db2b195e6cffa0 1db2b195f32c0a0 1db2b195ff881a0 1db2b1960be1b90 1db2b196183dc90 1db2b1962499d90 1db2b19630f5e90 1db2b1963d4f880 1db2b19649ab980 1db2b1965607a80 1db2b1966263b80 1db2b1966ebd570 1db2b1967b19670 1db2b1968775770 1db2b19693d1870 1db2b196a02b260 1db2b196ac87360 1db2b196b8e3460 1db2b196c53f560 </TimeStampList><Attachment Name="ChannelAttachment" Application="LAS AF"/><Attachment Name="ImageXMLDocument" Application="LAS AF"><RootNode/></Attachment><Attachment Name="HardwareSetting" Application="LAS AF" Software="LAS X 4.6.1.27508" HardwareServerVersion="Build 27508" SystemType="14" SystemTypeName="STELLARIS 8" DataSourceType="0" DataSourceTypeName="Confocal"><ATLConfocalSettingDefinition VersionNumber="21" IsEnabledForSequentialScanning="1" UserSettingName="S400" IsShowDyeEmissionSpectrum="1" IsShowDyeExcitationSpectrum="0" CanDoSTED="1" IsSTEDActive="0" IsSwitchForPulsedStedWithMpActive="0" UseSystemOptimizedVoxelCalculation="1" STEDDelayTimeOffset="0" STEDDelayTimeOffset2="0" StedDelayWavelength="0" IsUserSettingNameSet="0" IsHydPulsedModeCoeffntManualActive="0" XGalvoMovementMode="1" XGalvoMovementModeName="linear" BitSize="8" MaxIntegrationTime="0" ScanMode="xyz" ZUseMode="1" ZUseModeName="z-galvo" ZPosition="-7.20132084018788E-05" IsSuperZ="0" ValidBeginStack="1" ValidEndStack="1" Begin="-8.60427246501205E-05" End="-7.20132084018788E-05" Sections="48" StackCalculationMode="2" StackCalculationModeName="System optimized step size" IsMPFormulaForStepSizerUsageActive="0" IsFastZStack="0" ZStackDirectionMode="1" ZStackDirectionModeName="Unidirectional" FlipX="0" FlipY="1" SwapXY="1" Magnification="100" ObjectivePos="4" ObjectiveName="HC PL APO CS2   100x/1.40 OIL " ObjectiveNumber="11506378" MicroscopeModel="DMI8-CS" IsInverseMicroscopeModel="1" Immersion="OIL" NumericalAperture="1.4" RefractionIndex="1.518" IsFCSFilterAutomationActive="0" IsSMDChaserUVAOTFAutomationActive="0" CanDoCSMode="1" ActiveCS_SubModeForTLD="0" ActiveCS_SubModeForTLDName="Scan-BF" ActiveCS_SubModeForRLD="0" ActiveCS_SubModeForRLDName="Empty" RldFluoCubePos="3" RldCubeAutoSelectionEnabled="1" LastNonMP_MFP_FW_Name="" LastNonMP_Pol_FW_Name="" IsResonantConfocalScanner="0" UseScanFormatRestriction="0" Zoom="1.27086565311821" BaseZoom="0.75" PanFirstDim="8.67361737988404E-19" PanSecondDim="8.67361737988404E-19" PhaseX="19.6520943007553" Pinhole="1.51663405088063E-04" PinholeAiry="1.00022973018319" EmissionWavelengthForPinholeAiryCalculation="580" FrameAverage="1" LineAverage="1" FrameAccumulation="1" Line_Accumulation="1" AreBleachPointsEnabled="0" InTrigger="-1" OutTrigger="-1" IsRoiScanEnable="0" Is3DLimitedRoiScanEnable="0" ZCompensationModes="0" WizardMode="0" InDimension="1024" OutDimension="1024" IsResonantScanner="0" ScanSpeed="400" ScanDirectionX="2" ScanDirectionXName="Bidirectional" StagePosX="0.07131507579135" StagePosY="0.03758448759267" StageRangeX="0.126999934976" StageRangeY="0.082999957504" StageOrderNumber="158004141" IsConstantIntegrationTimeActive="1" PixelDwellTime="0.0000010375" SystemSerialNumber="8300000616"><Quantity Value="2.98500345707269E-07" Unit=""/><AdditionalZPositionList><AdditionalZPosition Valid="1" SuperZMode="1" SuperZModeName="RestrictedRange" ZMode="1" ZUseModeName="z-galvo" ZPosition="-7.20132084018788E-05"/><AdditionalZPosition Valid="1" SuperZMode="1" SuperZModeName="RestrictedRange" ZMode="2" ZUseModeName="z-wide" ZPosition="0.00068517396"/></AdditionalZPositionList><SpimCACompensationParameter YGalvoOffsetLeft="0" YGalvoOffsetRight="0"/><ShutterList><Shutter Version="0" LightSourceType="1" LightSourceName="UV Light" IsActive="1"><BeamRoute Version="0"><BeamPosition BeamPositionLevel="0" BeamPosition="30"/></BeamRoute></Shutter><Shutter Version="0" LightSourceType="4" LightSourceName="SuperContVisible Light" IsActive="0"><BeamRoute Version="0"><BeamPosition BeamPositionLevel="0" BeamPosition="10"/><BeamPosition BeamPositionLevel="1" BeamPosition="1"/></BeamRoute></Shutter><Shutter Version="0" LightSourceType="5" LightSourceName="STED Light" IsActive="0"><BeamRoute Version="0"><BeamPosition BeamPositionLevel="0" BeamPosition="40"/></BeamRoute></Shutter></ShutterList><BleachPoints><LMSDataContainerHeader Version="2"><Element Name="BleachPointROISet" Visibility="2" CopyOption="1" UniqueID="a9e91660-970c-11ef-bb54-0050622037a8"><Data><ROISet ROISetType="1" PossibleChildROITypes="4294967295" PossibleROITransforms="65535" PossibleROIActions="65535"/></Data><Memory Size="0" MemoryBlockID="MemBlock_3958"/><Children/></Element></LMSDataContainerHeader></BleachPoints><ATLConfocalBleachPointsSettings/><GalvoSwitchParameter version="1" LastCsScanSpeed="400" LastCsPhase="19.6520943007553" LastRsPhase="-90.7927061875334"/><FilterWheel FluorifierAutoSelection="1" BeamSplitterAutoSelection="0" StedBeamSelectionPinholeCoupling="1" StedBeamSliderAutoSelectionEnabled="1" MultiFunctionPortAutoSelection="0" BeamMergerAutoSelectionEnabled="0" RldBlockingFilterAutoSelectionEnabled="0"><Wheel Version="1" Qualifier="200" FilterWheelName="Galvo Resonant Pan" FilterIndex="0" FilterDisplayName="Galvo X Pan Center " FilterName="Galvo X Pan Center " IsSpectrumTurnMode="0" FilterSpectrumPosition="0"><BeamRoute Version="0"/></Wheel><Wheel Version="1" Qualifier="160" FilterWheelName="Galvo Slider" FilterIndex="0" FilterDisplayName="Galvo X Normal " FilterName="Galvo X Normal " IsSpectrumTurnMode="0" FilterSpectrumPosition="0"><BeamRoute Version="0"/></Wheel><Wheel Version="1" Qualifier="131" FilterWheelName="Notch FW 2" FilterIndex="0" FilterDisplayName="Empty" FilterName="Empty" IsSpectrumTurnMode="0" FilterSpectrumPosition="0"><BeamRoute Version="0"/></Wheel><Wheel Version="1" Qualifier="130" FilterWheelName="Polarization FW" FilterIndex="0" FilterDisplayName="Empty" FilterName="Empty" IsSpectrumTurnMode="0" FilterSpectrumPosition="0"><BeamRoute Version="0"/></Wheel><Wheel Version="1" Qualifier="219" FilterWheelName="STED Beam Selection" FilterIndex="0" FilterDisplayName="STED Beam 1 " FilterName="STED Beam 1 " IsSpectrumTurnMode="0" FilterSpectrumPosition="0"><BeamRoute Version="0"/></Wheel><Wheel Version="1" Qualifier="220" FilterWheelName="STED Cleanup Slider" FilterIndex="0" FilterDisplayName="Empty" FilterName="Empty" IsSpectrumTurnMode="0" FilterSpectrumPosition="0"><BeamRoute Version="0"/></Wheel><Wheel Version="1" Qualifier="221" FilterWheelName="STED Beam Slider" FilterIndex="0" FilterDisplayName="Substrate " FilterName="Substrate " IsSpectrumTurnMode="0" FilterSpectrumPosition="0"><BeamRoute Version="0"/></Wheel><Wheel Version="1" Qualifier="216" FilterWheelName="STED Phase Filter Beam 1" FilterIndex="0" FilterDisplayName="Empty" FilterName="Empty" IsSpectrumTurnMode="0" FilterSpectrumPosition="0"><BeamRoute Version="0"/></Wheel><Wheel Version="1" Qualifier="217" FilterWheelName="STED Phase Filter Beam 2" FilterIndex="0" FilterDisplayName="Empty" FilterName="Empty" IsSpectrumTurnMode="0" FilterSpectrumPosition="0"><BeamRoute Version="0"/></Wheel><Wheel Version="1" Qualifier="170" FilterWheelName="Target Slider" FilterIndex="0" FilterDisplayName="Target Park " FilterName="Target Park " IsSpectrumTurnMode="0" FilterSpectrumPosition="0"><BeamRoute Version="0"/></Wheel><Wheel Version="1" Qualifier="31" FilterWheelName="X2 Lens Changer" FilterIndex="1" FilterDisplayName="CS2 UV Optics 2 " FilterName="CS2 UV Optics 2 " IsSpectrumTurnMode="0" FilterSpectrumPosition="0"><BeamRoute Version="0"/></Wheel></FilterWheel><Spectro><MultiBand Version="3" Channel="1" ChannelName="Channel 1" SpectralPosition="0" LeftWorld="425" RightWorld="478.42596117244" TargetWaveLengthBegin="425" TargetWaveLengthEnd="478.42596117244"><BeamRoute Version="0"><BeamPosition BeamPositionLevel="0" BeamPosition="40"/><BeamPosition BeamPositionLevel="1" BeamPosition="1"/></BeamRoute></MultiBand><MultiBand Version="3" Channel="2" ChannelName="Channel 2" SpectralPosition="1" LeftWorld="727" RightWorld="732" TargetWaveLengthBegin="727" TargetWaveLengthEnd="732"><BeamRoute Version="0"><BeamPosition BeamPositionLevel="0" BeamPosition="40"/><BeamPosition BeamPositionLevel="1" BeamPosition="2"/></BeamRoute></MultiBand><MultiBand Version="3" Channel="3" ChannelName="Channel 3" SpectralPosition="2" LeftWorld="732" RightWorld="737" TargetWaveLengthBegin="732" TargetWaveLengthEnd="737"><BeamRoute Version="0"><BeamPosition BeamPositionLevel="0" BeamPosition="40"/><BeamPosition BeamPositionLevel="1" BeamPosition="3"/></BeamRoute></MultiBand><MultiBand Version="3" Channel="4" ChannelName="Channel 4" SpectralPosition="3" LeftWorld="767.5" RightWorld="822.5" TargetWaveLengthBegin="767.5" TargetWaveLengthEnd="822.5"><BeamRoute Version="0"><BeamPosition BeamPositionLevel="0" BeamPosition="40"/><BeamPosition BeamPositionLevel="1" BeamPosition="4"/></BeamRoute></MultiBand></Spectro><AotfList><Aotf Version="1" LightSourceName="UV Light" LightSourceType="1" OpenVirtual="0" IsChanged="0" CanDoPulseFreq="0" PulsFreq="0" CanDoTwoLaserPIE="0" TwoLaserPIEPossibleLastState="0" TwoLaserPIEActive="0"><BeamRoute Version="0"><BeamPosition BeamPositionLevel="0" BeamPosition="30"/></BeamRoute><LaserLineSetting LaserLine="405" IntensityDev="1.90013528471283" IntensityLowDev="0" AOBSIntensityDev="-1" AOBSIntensityLowDev="-1" EnableDoubleMode="0" LineIndex="0" SequenceIndex="0" LineDeactivationFlags="0" SuppressionMode="-1" IsVisible="1" CanDoFastModulation="1"/></Aotf><Aotf Version="1" LightSourceName="SuperContVisible Light" LightSourceType="4" OpenVirtual="0" IsChanged="0" ExcitationControlMode="0" ExcitationControlModeBegin="0" ExcitationControlModeEnd="0" CanDoMultipleConstantPowerCurves="1" CurrentConstantPowerCurve="100" CanDoPulseFreq="0" PulsFreq="0" CanDoTwoLaserPIE="0" TwoLaserPIEPossibleLastState="0" TwoLaserPIEActive="0"><BeamRoute Version="0"><BeamPosition BeamPositionLevel="0" BeamPosition="10"/><BeamPosition BeamPositionLevel="1" BeamPosition="1"/></BeamRoute><LaserLineSetting LaserLine="440" IntensityDev="0" IntensityLowDev="0" AOBSIntensityDev="-1" AOBSIntensityLowDev="-1" EnableDoubleMode="0" LineIndex="0" SequenceIndex="0" LineDeactivationFlags="0" SuppressionMode="-1" IsVisible="0" CanDoFastModulation="1"/><LaserLineSetting LaserLine="441" IntensityDev="0" IntensityLowDev="0" AOBSIntensityDev="-1" AOBSIntensityLowDev="-1" EnableDoubleMode="0" LineIndex="1" SequenceIndex="0" LineDeactivationFlags="0" SuppressionMode="-1" IsVisible="0" CanDoFastModulation="1"/><LaserLineSetting LaserLine="442" IntensityDev="0" IntensityLowDev="0" AOBSIntensityDev="-1" AOBSIntensityLowDev="-1" EnableDoubleMode="0" LineIndex="2" SequenceIndex="0" LineDeactivationFlags="0" SuppressionMode="-1" IsVisible="0" CanDoFastModulation="1"/><LaserLineSetting LaserLine="443" IntensityDev="0" IntensityLowDev="0" AOBSIntensityDev="-1" AOBSIntensityLowDev="-1" EnableDoubleMode="0" LineIndex="3" SequenceIndex="0" LineDeactivationFlags="0" SuppressionMode="-1" IsVisible="0" CanDoFastModulation="1"/><LaserLineSetting LaserLine="787" IntensityDev="0" IntensityLowDev="0" AOBSIntensityDev="-1" AOBSIntensityLowDev="-1" EnableDoubleMode="0" LineIndex="4" SequenceIndex="0" LineDeactivationFlags="0" SuppressionMode="-1" IsVisible="0" CanDoFastModulation="1"/><LaserLineSetting LaserLine="788" IntensityDev="0" IntensityLowDev="0" AOBSIntensityDev="-1" AOBSIntensityLowDev="-1" EnableDoubleMode="0" LineIndex="5" SequenceIndex="0" LineDeactivationFlags="0" SuppressionMode="-1" IsVisible="0" CanDoFastModulation="1"/><LaserLineSetting LaserLine="789" IntensityDev="0" IntensityLowDev="0" AOBSIntensityDev="-1" AOBSIntensityLowDev="-1" EnableDoubleMode="0" LineIndex="6" SequenceIndex="0" LineDeactivationFlags="0" SuppressionMode="-1" IsVisible="0" CanDoFastModulation="1"/><LaserLineSetting LaserLine="790" IntensityDev="0" IntensityLowDev="0" AOBSIntensityDev="-1" AOBSIntensityLowDev="-1" EnableDoubleMode="0" LineIndex="7" SequenceIndex="0" LineDeactivationFlags="0" SuppressionMode="-1" IsVisible="0" CanDoFastModulation="1"/></Aotf><Aotf Version="1" LightSourceName="STED Light" LightSourceType="5" OpenVirtual="0" IsChanged="0" CanDoPulseFreq="0" PulsFreq="0" CanDoTwoLaserPIE="0" TwoLaserPIEPossibleLastState="0" TwoLaserPIEActive="0"><BeamRoute Version="0"><BeamPosition BeamPositionLevel="0" BeamPosition="40"/></BeamRoute><LaserLineSetting LaserLine="592" IntensityDev="0" IntensityLowDev="0" AOBSIntensityDev="-1" AOBSIntensityLowDev="-1" EnableDoubleMode="0" LineIndex="0" SequenceIndex="0" LineDeactivationFlags="0" SuppressionMode="-1" IsVisible="0" CanDoFastModulation="1"/><LaserLineSetting LaserLine="660" IntensityDev="0" IntensityLowDev="0" AOBSIntensityDev="-1" AOBSIntensityLowDev="-1" EnableDoubleMode="0" LineIndex="1" SequenceIndex="0" LineDeactivationFlags="0" SuppressionMode="-1" IsVisible="0" CanDoFastModulation="1"/><LaserLineSetting LaserLine="775" IntensityDev="0" IntensityLowDev="0" AOBSIntensityDev="-1" AOBSIntensityLowDev="-1" EnableDoubleMode="0" LineIndex="2" SequenceIndex="0" LineDeactivationFlags="0" SuppressionMode="-1" IsVisible="0" CanDoFastModulation="1"/></Aotf></AotfList><STED_DepletionLine Wavelength="0" IsPulsedLaser="0" LineIndex="0"><BeamRoute Version="0"/></STED_DepletionLine><LightSourceList><LightSourceSetting version="2" LightSourceName="UV Light" LightSourceType="1"><BeamRoute Version="0"><BeamPosition BeamPositionLevel="0" BeamPosition="30"/></BeamRoute><LinesBlockedForDyeAssistant><LineBlocked IsBlocked="0"/></LinesBlockedForDyeAssistant></LightSourceSetting><LightSourceSetting version="2" LightSourceName="SuperContVisible Light" LightSourceType="4"><BeamRoute Version="0"><BeamPosition BeamPositionLevel="0" BeamPosition="10"/><BeamPosition BeamPositionLevel="1" BeamPosition="1"/></BeamRoute><LinesBlockedForDyeAssistant><LineBlocked IsBlocked="0"/><LineBlocked IsBlocked="0"/><LineBlocked IsBlocked="0"/><LineBlocked IsBlocked="0"/><LineBlocked IsBlocked="0"/><LineBlocked IsBlocked="0"/><LineBlocked IsBlocked="0"/><LineBlocked IsBlocked="0"/></LinesBlockedForDyeAssistant></LightSourceSetting><LightSourceSetting version="2" LightSourceName="STED Light" LightSourceType="5"><BeamRoute Version="0"><BeamPosition BeamPositionLevel="0" BeamPosition="40"/></BeamRoute><LinesBlockedForDyeAssistant><LineBlocked IsBlocked="0"/><LineBlocked IsBlocked="0"/><LineBlocked IsBlocked="0"/></LinesBlockedForDyeAssistant></LightSourceSetting></LightSourceList><LUT_List><LUT Channel="100" LutName="Gray"><BeamRoute Version="0"><BeamPosition BeamPositionLevel="0" BeamPosition="10"/><BeamPosition BeamPositionLevel="1" BeamPosition="0"/></BeamRoute></LUT><LUT Channel="1" LutName="Cyan"><BeamRoute Version="0"><BeamPosition BeamPositionLevel="0" BeamPosition="40"/><BeamPosition BeamPositionLevel="1" BeamPosition="1"/></BeamRoute></LUT><LUT Channel="2" LutName="Green"><BeamRoute Version="0"><BeamPosition BeamPositionLevel="0" BeamPosition="40"/><BeamPosition BeamPositionLevel="1" BeamPosition="2"/></BeamRoute></LUT><LUT Channel="3" LutName="Yellow"><BeamRoute Version="0"><BeamPosition BeamPositionLevel="0" BeamPosition="40"/><BeamPosition BeamPositionLevel="1" BeamPosition="3"/></BeamRoute></LUT><LUT Channel="4" LutName="Red"><BeamRoute Version="0"><BeamPosition BeamPositionLevel="0" BeamPosition="40"/><BeamPosition BeamPositionLevel="1" BeamPosition="4"/></BeamRoute></LUT></LUT_List><DetectorList DetectorAutoSelection="1" InExternalDetectionMode="0"><Detector Version="2" Name="HyD S 1" Type="SiPM" ScanType="Internal" Channel="1" ChannelName="Channel 1" IsActive="1" IsBlockedForDyeAssistant="0" DyeName="Leica/Calcein Blue" DyeRelation="2" DyeExcitationMode="0" IsBlockedForManualActivationReason="0" TauInteractionDonorLifetime="-1" STEDDetectorMode="1" STEDDetectorModeName="Confocal" STED_LateralSaturationFactor="0" Gain="2.5" Offset="0" IsSTEDDetector="1" IsSRSDetector="0" DetectionRangeBegin="410" DetectionRangeEnd="850" Phase="0" IsFlimDetector="0" IsEnabled="1" IsHPDDetector="0" CanDoPhotonCounting="1" IsHydPulsedModeAllowed="0" CanDoTimeGate="0" AcquisitionMode="1" DigitalGatingMode="2" AcquisitionModeName="PhotonCounting" IsLifetimeContrastActive="0" OperatingType="1" IsReflectionModeActive="0"><BeamRoute Version="0"><BeamPosition BeamPositionLevel="0" BeamPosition="40"/><BeamPosition BeamPositionLevel="1" BeamPosition="1"/></BeamRoute><ImageChannelArray><ImageChannel ChannelTypeName="Analog" ChannelType="1" IsEnabled="1" CanDoGain="1" Gain="2.5" GainMode="0"/></ImageChannelArray><TauScanDef TauScanRangeBegin="0.0000000001" TauScanRangeEnd="0.00000001" TauScanCount="3"/><DetectionReferenceLine Version="0" LaserName="Diode 405" LaserWavelength="405" IsAutomaticAssigned="1"/><LutInfo Version="0" LutDescription="Cyan" LutBackground="" LutIsUserDefined="1" LutBlackValue="0" LutWhiteValue="0.6359415436" LutGammaValue="1"/></Detector><Detector Version="2" Name="HyD S 2" Type="SiPM" ScanType="Internal" Channel="2" ChannelName="Channel 2" IsActive="0" IsBlockedForDyeAssistant="0" DyeName="" DyeRelation="0" DyeExcitationMode="0" IsBlockedForManualActivationReason="0" TauInteractionDonorLifetime="-1" STEDDetectorMode="0" STEDDetectorModeName="other" STED_LateralSaturationFactor="0" Gain="2.5" Offset="0" IsSTEDDetector="1" IsSRSDetector="0" DetectionRangeBegin="410" DetectionRangeEnd="850" Phase="0" IsFlimDetector="0" IsEnabled="0" IsHPDDetector="0" CanDoPhotonCounting="1" IsHydPulsedModeAllowed="0" CanDoTimeGate="0" AcquisitionMode="1" DigitalGatingMode="2" AcquisitionModeName="PhotonCounting" IsLifetimeContrastActive="0" OperatingType="1" IsReflectionModeActive="0"><BeamRoute Version="0"><BeamPosition BeamPositionLevel="0" BeamPosition="40"/><BeamPosition BeamPositionLevel="1" BeamPosition="2"/></BeamRoute><TauScanDef TauScanRangeBegin="0.0000000001" TauScanRangeEnd="0.00000001" TauScanCount="3"/><LutInfo Version="0" LutDescription="Red" LutBackground="" LutIsUserDefined="0" LutBlackValue="0.0196078431" LutWhiteValue="0.7333333333" LutGammaValue="1"/></Detector><Detector Version="2" Name="HyD X 3" Type="HyD" ScanType="Internal" Channel="3" ChannelName="Channel 3" IsActive="0" IsBlockedForDyeAssistant="0" DyeName="" DyeRelation="0" DyeExcitationMode="0" IsBlockedForManualActivationReason="0" TauInteractionDonorLifetime="-1" STEDDetectorMode="0" STEDDetectorModeName="other" STED_LateralSaturationFactor="0" Gain="10" Offset="0" IsSTEDDetector="1" IsSRSDetector="0" DetectionRangeBegin="410" DetectionRangeEnd="850" Phase="0" IsFlimDetector="0" IsEnabled="0" IsHPDDetector="1" IsHPDOverloaded="0" CanDoPhotonCounting="1" IsHydPulsedModeAllowed="0" CanDoTimeGate="0" AcquisitionMode="0" DigitalGatingMode="2" AcquisitionModeName="PhotonIntegration" IsLifetimeContrastActive="0" OperatingType="2" IsReflectionModeActive="0"><BeamRoute Version="0"><BeamPosition BeamPositionLevel="0" BeamPosition="40"/><BeamPosition BeamPositionLevel="1" BeamPosition="3"/></BeamRoute><TauScanDef TauScanRangeBegin="0.0000000001" TauScanRangeEnd="0.00000001" TauScanCount="3"/><LutInfo Version="0" LutDescription="Yellow" LutBackground="" LutIsUserDefined="0" LutBlackValue="0" LutWhiteValue="1" LutGammaValue="1"/></Detector><Detector Version="2" Name="HyD R 4" Type="HyD" ScanType="Internal" Channel="4" ChannelName="Channel 4" IsActive="0" IsBlockedForDyeAssistant="0" DyeName="" DyeRelation="0" DyeExcitationMode="0" IsBlockedForManualActivationReason="0" TauInteractionDonorLifetime="-1" STEDDetectorMode="0" STEDDetectorModeName="other" STED_LateralSaturationFactor="0" Gain="10" Offset="0" IsSTEDDetector="1" IsSRSDetector="0" DetectionRangeBegin="410" DetectionRangeEnd="850" Phase="0" IsFlimDetector="0" IsEnabled="0" IsHPDDetector="1" IsHPDOverloaded="0" CanDoPhotonCounting="1" IsHydPulsedModeAllowed="0" CanDoTimeGate="0" AcquisitionMode="0" DigitalGatingMode="2" AcquisitionModeName="PhotonIntegration" IsLifetimeContrastActive="0" OperatingType="2" IsReflectionModeActive="0"><BeamRoute Version="0"><BeamPosition BeamPositionLevel="0" BeamPosition="40"/><BeamPosition BeamPositionLevel="1" BeamPosition="4"/></BeamRoute><TauScanDef TauScanRangeBegin="0.0000000001" TauScanRangeEnd="0.00000001" TauScanCount="3"/><LutInfo Version="0" LutDescription="Red" LutBackground="" LutIsUserDefined="0" LutBlackValue="0" LutWhiteValue="1" LutGammaValue="1"/></Detector><Detector Version="2" Name="Trans PMT" Type="PMT" ScanType="TLD" Channel="100" ChannelName="Transmission Channel" IsActive="0" IsBlockedForDyeAssistant="0" DyeName="" DyeRelation="0" DyeExcitationMode="0" IsBlockedForManualActivationReason="0" TauInteractionDonorLifetime="-1" STEDDetectorMode="0" STEDDetectorModeName="other" STED_LateralSaturationFactor="0" Gain="23.9252336448597" Offset="0" IsSTEDDetector="0" IsSRSDetector="0" DetectionRangeBegin="350" DetectionRangeEnd="1" Phase="0" IsFlimDetector="0" IsEnabled="0" IsHPDDetector="0" CanDoTimeGate="0" AcquisitionMode="-1" DigitalGatingMode="2" AcquisitionModeName="" IsLifetimeContrastActive="0" OperatingType="1" IsReflectionModeActive="0"><BeamRoute Version="0"><BeamPosition BeamPositionLevel="0" BeamPosition="10"/><BeamPosition BeamPositionLevel="1" BeamPosition="0"/></BeamRoute><TauScanDef TauScanRangeBegin="0.0000000001" TauScanRangeEnd="0.00000001" TauScanCount="3"/><LutInfo Version="0" LutDescription="Gray" LutBackground="" LutIsUserDefined="0" LutBlackValue="0" LutWhiteValue="1" LutGammaValue="1"/></Detector></DetectorList><LaserArray><Laser Version="6" LightSourceType="1" LaserName="Diode 405" StedAlignFlag="0" CanDoLinearOutputPower="0" CanDoPulsing="0" CanDoOutputPowerWatt="1" HighPowerModeActive="0" LightSourceName="UV Light" OutputPowerWatt="0" Wavelength="405" WavelengthDouble="405" PowerState="On" CanDoChangeWavelength="0"><BeamRoute Version="0"><BeamPosition BeamPositionLevel="0" BeamPosition="30"/></BeamRoute></Laser><Laser Version="6" LightSourceType="4" LaserName="WLL" StedAlignFlag="1" CanDoLinearOutputPower="1" CanDoPulsing="1" CanDoOutputPowerWatt="1" HighPowerModeActive="0" LightSourceName="SuperContVisible Light" OutputPowerWatt="85" OutputPowerPercentage="0.85" Wavelength="0" WavelengthDouble="0" PowerState="On" CanDoChangeWavelength="0"><BeamRoute Version="0"><BeamPosition BeamPositionLevel="0" BeamPosition="10"/><BeamPosition BeamPositionLevel="1" BeamPosition="1"/></BeamRoute></Laser><Laser Version="6" LightSourceType="5" LaserName="STED 592" StedAlignFlag="1" CanDoLinearOutputPower="1" CanDoPulsing="0" CanDoOutputPowerWatt="1" HighPowerModeActive="0" LightSourceName="STED Light" OutputPowerWatt="0" OutputPowerPercentage="1" Wavelength="592" WavelengthDouble="592" PowerState="Off" CanDoChangeWavelength="0"><BeamRoute Version="0"><BeamPosition BeamPositionLevel="0" BeamPosition="40"/></BeamRoute></Laser><Laser Version="6" LightSourceType="5" LaserName="STED 660" StedAlignFlag="0" CanDoLinearOutputPower="1" CanDoPulsing="0" CanDoOutputPowerWatt="1" HighPowerModeActive="0" LightSourceName="STED Light" OutputPowerWatt="0" OutputPowerPercentage="1" Wavelength="660" WavelengthDouble="660" PowerState="Off" CanDoChangeWavelength="0"><BeamRoute Version="0"><BeamPosition BeamPositionLevel="0" BeamPosition="40"/></BeamRoute></Laser><Laser Version="6" LightSourceType="5" LaserName="STED 775" StedAlignFlag="0" CanDoLinearOutputPower="1" CanDoPulsing="1" CanDoOutputPowerWatt="1" HighPowerModeActive="0" LightSourceName="STED Light" OutputPowerWatt="0" OutputPowerPercentage="1" Wavelength="775" WavelengthDouble="775" PowerState="Off" CanDoChangeWavelength="0"><BeamRoute Version="0"><BeamPosition BeamPositionLevel="0" BeamPosition="40"/></BeamRoute></Laser></LaserArray><OnlineDyeSeparation Enabled="0" KeepRawImage="0" Detectors="0" Channels="0" Normalize="0"><OnlineDyeSeparationDetectorList/><OnlineDyeSeparationChannelList/></OnlineDyeSeparation><VariableBeamExpanderFactors CommonSettingEnabled="1" CommonFactor="0"/></ATLConfocalSettingDefinition><LDM_Block_Sequential VersionNumber="1" SequentialMode="0" AutoFocusSequence="1" BlockName="Job 1"><LDM_Block_Sequential_Master><ATLConfocalSettingDefinition VersionNumber="21" IsEnabledForSequentialScanning="1" UserSettingName="S2" CanDoSTED="1" IsSTEDActive="0" IsSwitchForPulsedStedWithMpActive="0" UseSystemOptimizedVoxelCalculation="1" STEDDelayTimeOffset="0" STEDDelayTimeOffset2="0" StedDelayWavelength="0" IsUserSettingNameSet="0" IsHydPulsedModeCoeffntManualActive="0" XGalvoMovementMode="1" XGalvoMovementModeName="linear" BitSize="8" MaxIntegrationTime="0" ScanMode="xyz" ZUseMode="1" ZUseModeName="z-galvo" ZPosition="-8.59778747347591E-05" IsSuperZ="0" ValidBeginStack="1" ValidEndStack="1" Begin="-8.60427246501205E-05" End="-7.20132084018788E-05" Sections="48" StackCalculationMode="2" StackCalculationModeName="System optimized step size" IsMPFormulaForStepSizerUsageActive="0" IsFastZStack="0" ZStackDirectionMode="1" ZStackDirectionModeName="Unidirectional" FlipX="0" FlipY="1" SwapXY="1" Magnification="100" ObjectivePos="4" ObjectiveName="HC PL APO CS2   100x/1.40 OIL " ObjectiveNumber="11506378" MicroscopeModel="DMI8-CS" IsInverseMicroscopeModel="1" Immersion="OIL" NumericalAperture="1.4" RefractionIndex="1.518" IsFCSFilterAutomationActive="0" IsSMDChaserUVAOTFAutomationActive="0" CanDoCSMode="1" ActiveCS_SubModeForTLD="0" ActiveCS_SubModeForTLDName="Scan-BF" RldFluoCubePos="3" RldCubeAutoSelectionEnabled="1" LastNonMP_MFP_FW_Name="" LastNonMP_Pol_FW_Name="" IsResonantConfocalScanner="0" UseScanFormatRestriction="0" Zoom="1.27086565311821" BaseZoom="0.75" PanFirstDim="8.67361737988404E-19" PanSecondDim="8.67361737988404E-19" PhaseX="19.6520943007553" Pinhole="1.51628571428571E-04" PinholeAiry="1" EmissionWavelengthForPinholeAiryCalculation="580" FrameAverage="1" LineAverage="1" FrameAccumulation="1" Line_Accumulation="1" AreBleachPointsEnabled="0" InTrigger="-1" OutTrigger="-1" IsRoiScanEnable="0" Is3DLimitedRoiScanEnable="0" ZCompensationModes="0" WizardMode="0" InDimension="1024" OutDimension="1024" IsResonantScanner="0" ScanSpeed="400" ScanDirectionX="2" ScanDirectionXName="Bidirectional" StagePosX="0.07131507579135" StagePosY="0.03758448759267" StageRangeX="0.126999934976" StageRangeY="0.082999957504" StageOrderNumber="158004141" IsConstantIntegrationTimeActive="1" PixelDwellTime="0.0000010375" SystemSerialNumber="8300000616"><Quantity Value="2.98500345707269E-07" Unit=""/><AdditionalZPositionList><AdditionalZPosition Valid="1" SuperZMode="1" SuperZModeName="RestrictedRange" ZMode="1" ZUseModeName="z-galvo" ZPosition="-8.5976054463051E-05"/><AdditionalZPosition Valid="1" SuperZMode="1" SuperZModeName="RestrictedRange" ZMode="2" ZUseModeName="z-wide" ZPosition="0.00068517396"/></AdditionalZPositionList><SpimCACompensationParameter YGalvoOffsetLeft="0" YGalvoOffsetRight="0"/><ShutterList><Shutter Version="0" LightSourceType="1" LightSourceName="UV Light" IsActive="1"><BeamRoute Version="0"><BeamPosition BeamPositionLevel="0" BeamPosition="30"/></BeamRoute></Shutter><Shutter Version="0" LightSourceType="4" LightSourceName="SuperContVisible Light" IsActive="0"><BeamRoute Version="0"><BeamPosition BeamPositionLevel="0" BeamPosition="10"/><BeamPosition BeamPositionLevel="1" BeamPosition="1"/></BeamRoute></Shutter><Shutter Version="0" LightSourceType="5" LightSourceName="STED Light" IsActive="0"><BeamRoute Version="0"><BeamPosition BeamPositionLevel="0" BeamPosition="40"/></BeamRoute></Shutter></ShutterList><BleachPoints><LMSDataContainerHeader Version="2"><Element Name="BleachPointROISet" Visibility="2" CopyOption="1" UniqueID="d38d3561-96de-11ef-bb54-0050622037a8"><Data><ROISet ROISetType="1" PossibleChildROITypes="4294967295" PossibleROITransforms="65535" PossibleROIActions="65535"/></Data><Memory Size="0" MemoryBlockID="MemBlock_131"/><Children/></Element></LMSDataContainerHeader></BleachPoints><ATLConfocalBleachPointsSettings/><GalvoSwitchParameter version="1" LastCsScanSpeed="400" LastCsPhase="19.6520943007553" LastRsPhase="-90.7927061875334"/><FilterWheel FluorifierAutoSelection="1" BeamSplitterAutoSelection="0" StedBeamSelectionPinholeCoupling="1" StedBeamSliderAutoSelectionEnabled="1" MultiFunctionPortAutoSelection="0" BeamMergerAutoSelectionEnabled="0" RldBlockingFilterAutoSelectionEnabled="0"><Wheel Version="1" Qualifier="200" FilterWheelName="Galvo Resonant Pan" FilterIndex="0" FilterDisplayName="Galvo X Pan Center " FilterName="Galvo X Pan Center " IsSpectrumTurnMode="0" FilterSpectrumPosition="0"><BeamRoute Version="0"/></Wheel><Wheel Version="1" Qualifier="160" FilterWheelName="Galvo Slider" FilterIndex="0" FilterDisplayName="Galvo X Normal " FilterName="Galvo X Normal " IsSpectrumTurnMode="0" FilterSpectrumPosition="0"><BeamRoute Version="0"/></Wheel><Wheel Version="1" Qualifier="131" FilterWheelName="Notch FW 2" FilterIndex="0" FilterDisplayName="Empty" FilterName="Empty" IsSpectrumTurnMode="0" FilterSpectrumPosition="0"><BeamRoute Version="0"/></Wheel><Wheel Version="1" Qualifier="130" FilterWheelName="Polarization FW" FilterIndex="0" FilterDisplayName="Empty" FilterName="Empty" IsSpectrumTurnMode="0" FilterSpectrumPosition="0"><BeamRoute Version="0"/></Wheel><Wheel Version="1" Qualifier="219" FilterWheelName="STED Beam Selection" FilterIndex="0" FilterDisplayName="STED Beam 1 " FilterName="STED Beam 1 " IsSpectrumTurnMode="0" FilterSpectrumPosition="0"><BeamRoute Version="0"/></Wheel><Wheel Version="1" Qualifier="220" FilterWheelName="STED Cleanup Slider" FilterIndex="0" FilterDisplayName="Empty" FilterName="Empty" IsSpectrumTurnMode="0" FilterSpectrumPosition="0"><BeamRoute Version="0"/></Wheel><Wheel Version="1" Qualifier="221" FilterWheelName="STED Beam Slider" FilterIndex="0" FilterDisplayName="Substrate " FilterName="Substrate " IsSpectrumTurnMode="0" FilterSpectrumPosition="0"><BeamRoute Version="0"/></Wheel><Wheel Version="1" Qualifier="216" FilterWheelName="STED Phase Filter Beam 1" FilterIndex="0" FilterDisplayName="Empty" FilterName="Empty" IsSpectrumTurnMode="0" FilterSpectrumPosition="0"><BeamRoute Version="0"/></Wheel><Wheel Version="1" Qualifier="217" FilterWheelName="STED Phase Filter Beam 2" FilterIndex="0" FilterDisplayName="Empty" FilterName="Empty" IsSpectrumTurnMode="0" FilterSpectrumPosition="0"><BeamRoute Version="0"/></Wheel><Wheel Version="1" Qualifier="170" FilterWheelName="Target Slider" FilterIndex="0" FilterDisplayName="Target Park " FilterName="Target Park " IsSpectrumTurnMode="0" FilterSpectrumPosition="0"><BeamRoute Version="0"/></Wheel><Wheel Version="1" Qualifier="31" FilterWheelName="X2 Lens Changer" FilterIndex="1" FilterDisplayName="CS2 UV Optics 2 " FilterName="CS2 UV Optics 2 " IsSpectrumTurnMode="0" FilterSpectrumPosition="0"><BeamRoute Version="0"/></Wheel></FilterWheel><Spectro><MultiBand Version="3" Channel="1" ChannelName="Channel 1" SpectralPosition="0" LeftWorld="425" RightWorld="478.42596117244" TargetWaveLengthBegin="425" TargetWaveLengthEnd="478.42596117244"><BeamRoute Version="0"><BeamPosition BeamPositionLevel="0" BeamPosition="40"/><BeamPosition BeamPositionLevel="1" BeamPosition="1"/></BeamRoute></MultiBand><MultiBand Version="3" Channel="2" ChannelName="Channel 2" SpectralPosition="1" LeftWorld="727" RightWorld="732" TargetWaveLengthBegin="727" TargetWaveLengthEnd="732"><BeamRoute Version="0"><BeamPosition BeamPositionLevel="0" BeamPosition="40"/><BeamPosition BeamPositionLevel="1" BeamPosition="2"/></BeamRoute></MultiBand><MultiBand Version="3" Channel="3" ChannelName="Channel 3" SpectralPosition="2" LeftWorld="732" RightWorld="737" TargetWaveLengthBegin="732" TargetWaveLengthEnd="737"><BeamRoute Version="0"><BeamPosition BeamPositionLevel="0" BeamPosition="40"/><BeamPosition BeamPositionLevel="1" BeamPosition="3"/></BeamRoute></MultiBand><MultiBand Version="3" Channel="4" ChannelName="Channel 4" SpectralPosition="3" LeftWorld="767.5" RightWorld="822.5" TargetWaveLengthBegin="767.5" TargetWaveLengthEnd="822.5"><BeamRoute Version="0"><BeamPosition BeamPositionLevel="0" BeamPosition="40"/><BeamPosition BeamPositionLevel="1" BeamPosition="4"/></BeamRoute></MultiBand></Spectro><AotfList><Aotf Version="1" LightSourceName="UV Light" LightSourceType="1" OpenVirtual="0" IsChanged="0" CanDoPulseFreq="0" PulsFreq="0" CanDoTwoLaserPIE="0" TwoLaserPIEPossibleLastState="0" TwoLaserPIEActive="0"><BeamRoute Version="0"><BeamPosition BeamPositionLevel="0" BeamPosition="30"/></BeamRoute><LaserLineSetting LaserLine="405" IntensityDev="0" IntensityLowDev="0" AOBSIntensityDev="-1" AOBSIntensityLowDev="-1" EnableDoubleMode="0" LineIndex="0" SequenceIndex="0" LineDeactivationFlags="0" SuppressionMode="-1" IsVisible="0" CanDoFastModulation="1"/></Aotf><Aotf Version="1" LightSourceName="SuperContVisible Light" LightSourceType="4" OpenVirtual="0" IsChanged="1" ExcitationControlMode="0" ExcitationControlModeBegin="0" ExcitationControlModeEnd="0" CanDoMultipleConstantPowerCurves="1" CurrentConstantPowerCurve="100" CanDoPulseFreq="0" PulsFreq="0" CanDoTwoLaserPIE="0" TwoLaserPIEPossibleLastState="0" TwoLaserPIEActive="0"><BeamRoute Version="0"><BeamPosition BeamPositionLevel="0" BeamPosition="10"/><BeamPosition BeamPositionLevel="1" BeamPosition="1"/></BeamRoute><LaserLineSetting LaserLine="440" IntensityDev="0" IntensityLowDev="0" AOBSIntensityDev="-1" AOBSIntensityLowDev="-1" EnableDoubleMode="0" LineIndex="0" SequenceIndex="0" LineDeactivationFlags="0" SuppressionMode="-1" IsVisible="0" CanDoFastModulation="1"/><LaserLineSetting LaserLine="441" IntensityDev="0" IntensityLowDev="0" AOBSIntensityDev="-1" AOBSIntensityLowDev="-1" EnableDoubleMode="0" LineIndex="1" SequenceIndex="0" LineDeactivationFlags="0" SuppressionMode="-1" IsVisible="0" CanDoFastModulation="1"/><LaserLineSetting LaserLine="442" IntensityDev="0" IntensityLowDev="0" AOBSIntensityDev="-1" AOBSIntensityLowDev="-1" EnableDoubleMode="0" LineIndex="2" SequenceIndex="0" LineDeactivationFlags="0" SuppressionMode="-1" IsVisible="0" CanDoFastModulation="1"/><LaserLineSetting LaserLine="443" IntensityDev="0" IntensityLowDev="0" AOBSIntensityDev="-1" AOBSIntensityLowDev="-1" EnableDoubleMode="0" LineIndex="3" SequenceIndex="0" LineDeactivationFlags="0" SuppressionMode="-1" IsVisible="0" CanDoFastModulation="1"/><LaserLineSetting LaserLine="787" IntensityDev="0" IntensityLowDev="0" AOBSIntensityDev="-1" AOBSIntensityLowDev="-1" EnableDoubleMode="0" LineIndex="4" SequenceIndex="0" LineDeactivationFlags="0" SuppressionMode="-1" IsVisible="0" CanDoFastModulation="1"/><LaserLineSetting LaserLine="788" IntensityDev="0" IntensityLowDev="0" AOBSIntensityDev="-1" AOBSIntensityLowDev="-1" EnableDoubleMode="0" LineIndex="5" SequenceIndex="0" LineDeactivationFlags="0" SuppressionMode="-1" IsVisible="0" CanDoFastModulation="1"/><LaserLineSetting LaserLine="789" IntensityDev="0" IntensityLowDev="0" AOBSIntensityDev="-1" AOBSIntensityLowDev="-1" EnableDoubleMode="0" LineIndex="6" SequenceIndex="0" LineDeactivationFlags="0" SuppressionMode="-1" IsVisible="0" CanDoFastModulation="1"/><LaserLineSetting LaserLine="790" IntensityDev="0" IntensityLowDev="0" AOBSIntensityDev="-1" AOBSIntensityLowDev="-1" EnableDoubleMode="0" LineIndex="7" SequenceIndex="0" LineDeactivationFlags="0" SuppressionMode="-1" IsVisible="0" CanDoFastModulation="1"/></Aotf><Aotf Version="1" LightSourceName="STED Light" LightSourceType="5" OpenVirtual="0" IsChanged="0" CanDoPulseFreq="0" PulsFreq="0" CanDoTwoLaserPIE="0" TwoLaserPIEPossibleLastState="0" TwoLaserPIEActive="0"><BeamRoute Version="0"><BeamPosition BeamPositionLevel="0" BeamPosition="40"/></BeamRoute><LaserLineSetting LaserLine="592" IntensityDev="0" IntensityLowDev="0" AOBSIntensityDev="-1" AOBSIntensityLowDev="-1" EnableDoubleMode="0" LineIndex="0" SequenceIndex="0" LineDeactivationFlags="0" SuppressionMode="-1" IsVisible="0" CanDoFastModulation="1"/><LaserLineSetting LaserLine="660" IntensityDev="0" IntensityLowDev="0" AOBSIntensityDev="-1" AOBSIntensityLowDev="-1" EnableDoubleMode="0" LineIndex="1" SequenceIndex="0" LineDeactivationFlags="0" SuppressionMode="-1" IsVisible="0" CanDoFastModulation="1"/><LaserLineSetting LaserLine="775" IntensityDev="0" IntensityLowDev="0" AOBSIntensityDev="-1" AOBSIntensityLowDev="-1" EnableDoubleMode="0" LineIndex="2" SequenceIndex="0" LineDeactivationFlags="0" SuppressionMode="-1" IsVisible="0" CanDoFastModulation="1"/></Aotf></AotfList><STED_DepletionLine Wavelength="0" IsPulsedLaser="0" LineIndex="0"><BeamRoute Version="0"/></STED_DepletionLine><LightSourceList><LightSourceSetting version="2" LightSourceName="UV Light" LightSourceType="1"><BeamRoute Version="0"><BeamPosition BeamPositionLevel="0" BeamPosition="30"/></BeamRoute><LinesBlockedForDyeAssistant><LineBlocked IsBlocked="0"/></LinesBlockedForDyeAssistant></LightSourceSetting><LightSourceSetting version="2" LightSourceName="SuperContVisible Light" LightSourceType="4"><BeamRoute Version="0"><BeamPosition BeamPositionLevel="0" BeamPosition="10"/><BeamPosition BeamPositionLevel="1" BeamPosition="1"/></BeamRoute><LinesBlockedForDyeAssistant><LineBlocked IsBlocked="0"/><LineBlocked IsBlocked="0"/><LineBlocked IsBlocked="0"/><LineBlocked IsBlocked="0"/><LineBlocked IsBlocked="0"/><LineBlocked IsBlocked="0"/><LineBlocked IsBlocked="0"/><LineBlocked IsBlocked="0"/></LinesBlockedForDyeAssistant></LightSourceSetting><LightSourceSetting version="2" LightSourceName="STED Light" LightSourceType="5"><BeamRoute Version="0"><BeamPosition BeamPositionLevel="0" BeamPosition="40"/></BeamRoute><LinesBlockedForDyeAssistant><LineBlocked IsBlocked="0"/><LineBlocked IsBlocked="0"/><LineBlocked IsBlocked="0"/></LinesBlockedForDyeAssistant></LightSourceSetting></LightSourceList><LUT_List><LUT Channel="100" LutName="Gray"><BeamRoute Version="0"><BeamPosition BeamPositionLevel="0" BeamPosition="10"/><BeamPosition BeamPositionLevel="1" BeamPosition="0"/></BeamRoute></LUT><LUT Channel="1" LutName="Blue"><BeamRoute Version="0"><BeamPosition BeamPositionLevel="0" BeamPosition="40"/><BeamPosition BeamPositionLevel="1" BeamPosition="1"/></BeamRoute></LUT><LUT Channel="2" LutName="Green"><BeamRoute Version="0"><BeamPosition BeamPositionLevel="0" BeamPosition="40"/><BeamPosition BeamPositionLevel="1" BeamPosition="2"/></BeamRoute></LUT><LUT Channel="3" LutName="Yellow"><BeamRoute Version="0"><BeamPosition BeamPositionLevel="0" BeamPosition="40"/><BeamPosition BeamPositionLevel="1" BeamPosition="3"/></BeamRoute></LUT><LUT Channel="4" LutName="Red"><BeamRoute Version="0"><BeamPosition BeamPositionLevel="0" BeamPosition="40"/><BeamPosition BeamPositionLevel="1" BeamPosition="4"/></BeamRoute></LUT></LUT_List><DetectorList DetectorAutoSelection="1" InExternalDetectionMode="0"><Detector Version="2" Name="HyD S 1" Type="SiPM" ScanType="Internal" Channel="1" ChannelName="Channel 1" IsActive="1" IsBlockedForDyeAssistant="0" DyeName="Leica/Calcein Blue" DyeRelation="2" DyeExcitationMode="0" IsBlockedForManualActivationReason="0" TauInteractionDonorLifetime="-1" STEDDetectorMode="0" STEDDetectorModeName="other" STED_LateralSaturationFactor="0" Gain="2.5" Offset="0" IsSTEDDetector="1" IsSRSDetector="0" DetectionRangeBegin="410" DetectionRangeEnd="850" Phase="0" IsFlimDetector="0" IsEnabled="1" IsHPDDetector="0" CanDoPhotonCounting="1" IsHydPulsedModeAllowed="0" CanDoTimeGate="0" AcquisitionMode="1" DigitalGatingMode="2" AcquisitionModeName="PhotonCounting" IsLifetimeContrastActive="0" OperatingType="1" IsReflectionModeActive="0"><BeamRoute Version="0"><BeamPosition BeamPositionLevel="0" BeamPosition="40"/><BeamPosition BeamPositionLevel="1" BeamPosition="1"/></BeamRoute><ImageChannelArray><ImageChannel ChannelTypeName="Analog" ChannelType="1" IsEnabled="1" CanDoGain="1" Gain="2.5" GainMode="0"/></ImageChannelArray><TauScanDef TauScanRangeBegin="0.0000000001" TauScanRangeEnd="0.00000001" TauScanCount="3"/><LutInfo Version="0" LutDescription="Cyan" LutBackground="" LutIsUserDefined="1" LutBlackValue="0" LutWhiteValue="0.6359415436" LutGammaValue="1"/></Detector><Detector Version="2" Name="HyD S 2" Type="SiPM" ScanType="Internal" Channel="2" ChannelName="Channel 2" IsActive="0" IsBlockedForDyeAssistant="0" DyeName="" DyeRelation="0" DyeExcitationMode="0" IsBlockedForManualActivationReason="0" TauInteractionDonorLifetime="-1" STEDDetectorMode="0" STEDDetectorModeName="other" STED_LateralSaturationFactor="0" Gain="2.5" Offset="0" IsSTEDDetector="1" IsSRSDetector="0" DetectionRangeBegin="410" DetectionRangeEnd="850" Phase="0" IsFlimDetector="0" IsEnabled="0" IsHPDDetector="0" CanDoPhotonCounting="1" IsHydPulsedModeAllowed="0" CanDoTimeGate="0" AcquisitionMode="1" DigitalGatingMode="2" AcquisitionModeName="PhotonCounting" IsLifetimeContrastActive="0" OperatingType="1" IsReflectionModeActive="0"><BeamRoute Version="0"><BeamPosition BeamPositionLevel="0" BeamPosition="40"/><BeamPosition BeamPositionLevel="1" BeamPosition="2"/></BeamRoute><TauScanDef TauScanRangeBegin="0.0000000001" TauScanRangeEnd="0.00000001" TauScanCount="3"/><LutInfo Version="0" LutDescription="Red" LutBackground="" LutIsUserDefined="0" LutBlackValue="0.0196078431" LutWhiteValue="0.7333333333" LutGammaValue="1"/></Detector><Detector Version="2" Name="HyD X 3" Type="HyD" ScanType="Internal" Channel="3" ChannelName="Channel 3" IsActive="0" IsBlockedForDyeAssistant="0" DyeName="" DyeRelation="0" DyeExcitationMode="0" IsBlockedForManualActivationReason="0" TauInteractionDonorLifetime="-1" STEDDetectorMode="0" STEDDetectorModeName="other" STED_LateralSaturationFactor="0" Gain="10" Offset="0" IsSTEDDetector="1" IsSRSDetector="0" DetectionRangeBegin="410" DetectionRangeEnd="850" Phase="0" IsFlimDetector="0" IsEnabled="0" IsHPDDetector="1" IsHPDOverloaded="0" CanDoPhotonCounting="1" IsHydPulsedModeAllowed="0" CanDoTimeGate="0" AcquisitionMode="0" DigitalGatingMode="2" AcquisitionModeName="PhotonIntegration" IsLifetimeContrastActive="0" OperatingType="2" IsReflectionModeActive="0"><BeamRoute Version="0"><BeamPosition BeamPositionLevel="0" BeamPosition="40"/><BeamPosition BeamPositionLevel="1" BeamPosition="3"/></BeamRoute><TauScanDef TauScanRangeBegin="0.0000000001" TauScanRangeEnd="0.00000001" TauScanCount="3"/><LutInfo Version="0" LutDescription="Yellow" LutBackground="" LutIsUserDefined="0" LutBlackValue="0" LutWhiteValue="1" LutGammaValue="1"/></Detector><Detector Version="2" Name="HyD R 4" Type="HyD" ScanType="Internal" Channel="4" ChannelName="Channel 4" IsActive="0" IsBlockedForDyeAssistant="0" DyeName="" DyeRelation="0" DyeExcitationMode="0" IsBlockedForManualActivationReason="0" TauInteractionDonorLifetime="-1" STEDDetectorMode="0" STEDDetectorModeName="other" STED_LateralSaturationFactor="0" Gain="10" Offset="0" IsSTEDDetector="1" IsSRSDetector="0" DetectionRangeBegin="410" DetectionRangeEnd="850" Phase="0" IsFlimDetector="0" IsEnabled="0" IsHPDDetector="1" IsHPDOverloaded="0" CanDoPhotonCounting="1" IsHydPulsedModeAllowed="0" CanDoTimeGate="0" AcquisitionMode="0" DigitalGatingMode="2" AcquisitionModeName="PhotonIntegration" IsLifetimeContrastActive="0" OperatingType="2" IsReflectionModeActive="0"><BeamRoute Version="0"><BeamPosition BeamPositionLevel="0" BeamPosition="40"/><BeamPosition BeamPositionLevel="1" BeamPosition="4"/></BeamRoute><TauScanDef TauScanRangeBegin="0.0000000001" TauScanRangeEnd="0.00000001" TauScanCount="3"/><LutInfo Version="0" LutDescription="Red" LutBackground="" LutIsUserDefined="0" LutBlackValue="0" LutWhiteValue="1" LutGammaValue="1"/></Detector><Detector Version="2" Name="Trans PMT" Type="PMT" ScanType="TLD" Channel="100" ChannelName="Transmission Channel" IsActive="0" IsBlockedForDyeAssistant="0" DyeName="" DyeRelation="0" DyeExcitationMode="0" IsBlockedForManualActivationReason="0" TauInteractionDonorLifetime="-1" STEDDetectorMode="0" STEDDetectorModeName="other" STED_LateralSaturationFactor="0" Gain="23.9252336448597" Offset="0" IsSTEDDetector="0" IsSRSDetector="0" DetectionRangeBegin="350" DetectionRangeEnd="1" Phase="0" IsFlimDetector="0" IsEnabled="0" IsHPDDetector="0" CanDoTimeGate="0" AcquisitionMode="-1" DigitalGatingMode="2" AcquisitionModeName="" IsLifetimeContrastActive="0" OperatingType="1" IsReflectionModeActive="0"><BeamRoute Version="0"><BeamPosition BeamPositionLevel="0" BeamPosition="10"/><BeamPosition BeamPositionLevel="1" BeamPosition="0"/></BeamRoute><TauScanDef TauScanRangeBegin="0.0000000001" TauScanRangeEnd="0.00000001" TauScanCount="3"/><LutInfo Version="0" LutDescription="Gray" LutBackground="" LutIsUserDefined="0" LutBlackValue="0" LutWhiteValue="1" LutGammaValue="1"/></Detector></DetectorList><LaserArray><Laser Version="6" LightSourceType="1" LaserName="Diode 405" StedAlignFlag="0" CanDoLinearOutputPower="0" CanDoPulsing="0" CanDoOutputPowerWatt="1" HighPowerModeActive="0" LightSourceName="UV Light" OutputPowerWatt="0" Wavelength="405" WavelengthDouble="405" PowerState="On" CanDoChangeWavelength="0"><BeamRoute Version="0"><BeamPosition BeamPositionLevel="0" BeamPosition="30"/></BeamRoute></Laser><Laser Version="6" LightSourceType="4" LaserName="WLL" StedAlignFlag="1" CanDoLinearOutputPower="1" CanDoPulsing="1" CanDoOutputPowerWatt="1" HighPowerModeActive="0" LightSourceName="SuperContVisible Light" OutputPowerWatt="85" OutputPowerPercentage="0.85" Wavelength="0" WavelengthDouble="0" PowerState="On" CanDoChangeWavelength="0"><BeamRoute Version="0"><BeamPosition BeamPositionLevel="0" BeamPosition="10"/><BeamPosition BeamPositionLevel="1" BeamPosition="1"/></BeamRoute></Laser><Laser Version="6" LightSourceType="5" LaserName="STED 592" StedAlignFlag="1" CanDoLinearOutputPower="1" CanDoPulsing="0" CanDoOutputPowerWatt="1" HighPowerModeActive="0" LightSourceName="STED Light" OutputPowerWatt="0" OutputPowerPercentage="1" Wavelength="592" WavelengthDouble="592" PowerState="Off" CanDoChangeWavelength="0"><BeamRoute Version="0"><BeamPosition BeamPositionLevel="0" BeamPosition="40"/></BeamRoute></Laser><Laser Version="6" LightSourceType="5" LaserName="STED 660" StedAlignFlag="0" CanDoLinearOutputPower="1" CanDoPulsing="0" CanDoOutputPowerWatt="1" HighPowerModeActive="0" LightSourceName="STED Light" OutputPowerWatt="0" OutputPowerPercentage="1" Wavelength="660" WavelengthDouble="660" PowerState="Off" CanDoChangeWavelength="0"><BeamRoute Version="0"><BeamPosition BeamPositionLevel="0" BeamPosition="40"/></BeamRoute></Laser><Laser Version="6" LightSourceType="5" LaserName="STED 775" StedAlignFlag="0" CanDoLinearOutputPower="1" CanDoPulsing="1" CanDoOutputPowerWatt="1" HighPowerModeActive="0" LightSourceName="STED Light" OutputPowerWatt="0" OutputPowerPercentage="1" Wavelength="775" WavelengthDouble="775" PowerState="Off" CanDoChangeWavelength="0"><BeamRoute Version="0"><BeamPosition BeamPositionLevel="0" BeamPosition="40"/></BeamRoute></Laser></LaserArray><OnlineDyeSeparation Enabled="0" KeepRawImage="0" Detectors="0" Channels="0" Normalize="0"><OnlineDyeSeparationDetectorList/><OnlineDyeSeparationChannelList/></OnlineDyeSeparation><VariableBeamExpanderFactors CommonSettingEnabled="1" CommonFactor="0"/></ATLConfocalSettingDefinition></LDM_Block_Sequential_Master><LDM_Block_Sequential_List><ATLConfocalSettingDefinition VersionNumber="21" IsEnabledForSequentialScanning="1" UserSettingName="Setting 1" IsShowDyeEmissionSpectrum="1" IsShowDyeExcitationSpectrum="0" CanDoSTED="1" IsSTEDActive="0" IsSwitchForPulsedStedWithMpActive="0" UseSystemOptimizedVoxelCalculation="1" STEDDelayTimeOffset="0" STEDDelayTimeOffset2="0" StedDelayWavelength="0" IsUserSettingNameSet="1" AreBleachPointsEnabled="0" IsRoiScanEnable="0" ZCompensationModes="0" WizardMode="0" InDimension="1024" OutDimension="1024" IsResonantScanner="0" ScanSpeed="400" ScanDirectionX="2" ScanDirectionXName="Bidirectional" BitSize="8" StagePosX="0.07131507579135" StagePosY="0.03758448759267" StageRangeX="0.126999934976" StageRangeY="0.082999957504" StageOrderNumber="158004141" IsEnabledForScanning="1"><SpimCACompensationParameter YGalvoOffsetLeft="0" YGalvoOffsetRight="0"/><AotfList><Aotf Version="1" LightSourceName="UV Light" LightSourceType="1" OpenVirtual="0" IsChanged="1" CanDoPulseFreq="0" PulsFreq="0" CanDoTwoLaserPIE="0" TwoLaserPIEPossibleLastState="0" TwoLaserPIEActive="0"><BeamRoute Version="0"><BeamPosition BeamPositionLevel="0" BeamPosition="30"/></BeamRoute><LaserLineSetting LaserLine="405" IntensityDev="1.90300816617577" IntensityLowDev="0" AOBSIntensityDev="-1" AOBSIntensityLowDev="-1" EnableDoubleMode="0" LineIndex="0" SequenceIndex="0" LineDeactivationFlags="0" SuppressionMode="-1" IsVisible="1" CanDoFastModulation="1"/></Aotf><Aotf Version="1" LightSourceName="SuperContVisible Light" LightSourceType="4" OpenVirtual="0" IsChanged="1" ExcitationControlMode="0" ExcitationControlModeBegin="0" ExcitationControlModeEnd="0" CanDoMultipleConstantPowerCurves="1" CurrentConstantPowerCurve="100" CanDoPulseFreq="0" PulsFreq="0" CanDoTwoLaserPIE="0" TwoLaserPIEPossibleLastState="0" TwoLaserPIEActive="0"><BeamRoute Version="0"><BeamPosition BeamPositionLevel="0" BeamPosition="10"/><BeamPosition BeamPositionLevel="1" BeamPosition="1"/></BeamRoute><LaserLineSetting LaserLine="440" IntensityDev="0" IntensityLowDev="0" AOBSIntensityDev="-1" AOBSIntensityLowDev="-1" EnableDoubleMode="0" LineIndex="0" SequenceIndex="0" LineDeactivationFlags="0" SuppressionMode="-1" IsVisible="0" CanDoFastModulation="1"/><LaserLineSetting LaserLine="441" IntensityDev="0" IntensityLowDev="0" AOBSIntensityDev="-1" AOBSIntensityLowDev="-1" EnableDoubleMode="0" LineIndex="1" SequenceIndex="0" LineDeactivationFlags="0" SuppressionMode="-1" IsVisible="0" CanDoFastModulation="1"/><LaserLineSetting LaserLine="442" IntensityDev="0" IntensityLowDev="0" AOBSIntensityDev="-1" AOBSIntensityLowDev="-1" EnableDoubleMode="0" LineIndex="2" SequenceIndex="0" LineDeactivationFlags="0" SuppressionMode="-1" IsVisible="0" CanDoFastModulation="1"/><LaserLineSetting LaserLine="443" IntensityDev="0" IntensityLowDev="0" AOBSIntensityDev="-1" AOBSIntensityLowDev="-1" EnableDoubleMode="0" LineIndex="3" SequenceIndex="0" LineDeactivationFlags="0" SuppressionMode="-1" IsVisible="0" CanDoFastModulation="1"/><LaserLineSetting LaserLine="787" IntensityDev="0" IntensityLowDev="0" AOBSIntensityDev="-1" AOBSIntensityLowDev="-1" EnableDoubleMode="0" LineIndex="4" SequenceIndex="0" LineDeactivationFlags="0" SuppressionMode="-1" IsVisible="0" CanDoFastModulation="1"/><LaserLineSetting LaserLine="788" IntensityDev="0" IntensityLowDev="0" AOBSIntensityDev="-1" AOBSIntensityLowDev="-1" EnableDoubleMode="0" LineIndex="5" SequenceIndex="0" LineDeactivationFlags="0" SuppressionMode="-1" IsVisible="0" CanDoFastModulation="1"/><LaserLineSetting LaserLine="789" IntensityDev="0" IntensityLowDev="0" AOBSIntensityDev="-1" AOBSIntensityLowDev="-1" EnableDoubleMode="0" LineIndex="6" SequenceIndex="0" LineDeactivationFlags="0" SuppressionMode="-1" IsVisible="0" CanDoFastModulation="1"/><LaserLineSetting LaserLine="790" IntensityDev="0" IntensityLowDev="0" AOBSIntensityDev="-1" AOBSIntensityLowDev="-1" EnableDoubleMode="0" LineIndex="7" SequenceIndex="0" LineDeactivationFlags="0" SuppressionMode="-1" IsVisible="0" CanDoFastModulation="1"/></Aotf><Aotf Version="1" LightSourceName="STED Light" LightSourceType="5" OpenVirtual="0" IsChanged="0" CanDoPulseFreq="0" PulsFreq="0" CanDoTwoLaserPIE="0" TwoLaserPIEPossibleLastState="0" TwoLaserPIEActive="0"><BeamRoute Version="0"><BeamPosition BeamPositionLevel="0" BeamPosition="40"/></BeamRoute><LaserLineSetting LaserLine="592" IntensityDev="0" IntensityLowDev="0" AOBSIntensityDev="-1" AOBSIntensityLowDev="-1" EnableDoubleMode="0" LineIndex="0" SequenceIndex="0" LineDeactivationFlags="0" SuppressionMode="-1" IsVisible="0" CanDoFastModulation="1"/><LaserLineSetting LaserLine="660" IntensityDev="0" IntensityLowDev="0" AOBSIntensityDev="-1" AOBSIntensityLowDev="-1" EnableDoubleMode="0" LineIndex="1" SequenceIndex="0" LineDeactivationFlags="0" SuppressionMode="-1" IsVisible="0" CanDoFastModulation="1"/><LaserLineSetting LaserLine="775" IntensityDev="0" IntensityLowDev="0" AOBSIntensityDev="-1" AOBSIntensityLowDev="-1" EnableDoubleMode="0" LineIndex="2" SequenceIndex="0" LineDeactivationFlags="0" SuppressionMode="-1" IsVisible="0" CanDoFastModulation="1"/></Aotf></AotfList><STED_DepletionLine Wavelength="0" IsPulsedLaser="0" LineIndex="0"><BeamRoute Version="0"/></STED_DepletionLine><LightSourceList><LightSourceSetting version="2" LightSourceName="UV Light" LightSourceType="1"><BeamRoute Version="0"><BeamPosition BeamPositionLevel="0" BeamPosition="30"/></BeamRoute><LinesBlockedForDyeAssistant><LineBlocked IsBlocked="0"/></LinesBlockedForDyeAssistant></LightSourceSetting><LightSourceSetting version="2" LightSourceName="SuperContVisible Light" LightSourceType="4"><BeamRoute Version="0"><BeamPosition BeamPositionLevel="0" BeamPosition="10"/><BeamPosition BeamPositionLevel="1" BeamPosition="1"/></BeamRoute><LinesBlockedForDyeAssistant><LineBlocked IsBlocked="0"/><LineBlocked IsBlocked="0"/><LineBlocked IsBlocked="0"/><LineBlocked IsBlocked="0"/><LineBlocked IsBlocked="0"/><LineBlocked IsBlocked="0"/><LineBlocked IsBlocked="0"/><LineBlocked IsBlocked="0"/></LinesBlockedForDyeAssistant></LightSourceSetting><LightSourceSetting version="2" LightSourceName="STED Light" LightSourceType="5"><BeamRoute Version="0"><BeamPosition BeamPositionLevel="0" BeamPosition="40"/></BeamRoute><LinesBlockedForDyeAssistant><LineBlocked IsBlocked="0"/><LineBlocked IsBlocked="0"/><LineBlocked IsBlocked="0"/></LinesBlockedForDyeAssistant></LightSourceSetting></LightSourceList><LUT_List><LUT Channel="100" LutName="Gray"><BeamRoute Version="0"><BeamPosition BeamPositionLevel="0" BeamPosition="10"/><BeamPosition BeamPositionLevel="1" BeamPosition="0"/></BeamRoute></LUT><LUT Channel="1" LutName="Cyan"><BeamRoute Version="0"><BeamPosition BeamPositionLevel="0" BeamPosition="40"/><BeamPosition BeamPositionLevel="1" BeamPosition="1"/></BeamRoute></LUT><LUT Channel="2" LutName="Green"><BeamRoute Version="0"><BeamPosition BeamPositionLevel="0" BeamPosition="40"/><BeamPosition BeamPositionLevel="1" BeamPosition="2"/></BeamRoute></LUT><LUT Channel="3" LutName="Yellow"><BeamRoute Version="0"><BeamPosition BeamPositionLevel="0" BeamPosition="40"/><BeamPosition BeamPositionLevel="1" BeamPosition="3"/></BeamRoute></LUT><LUT Channel="4" LutName="Red"><BeamRoute Version="0"><BeamPosition BeamPositionLevel="0" BeamPosition="40"/><BeamPosition BeamPositionLevel="1" BeamPosition="4"/></BeamRoute></LUT></LUT_List><DetectorList DetectorAutoSelection="1" InExternalDetectionMode="0"><Detector Version="2" Name="HyD S 1" Type="SiPM" ScanType="Internal" Channel="1" ChannelName="Channel 1" IsActive="1" IsBlockedForDyeAssistant="0" DyeName="Leica/Calcein Blue" DyeRelation="2" DyeExcitationMode="0" IsBlockedForManualActivationReason="0" TauInteractionDonorLifetime="-1" STEDDetectorMode="1" STEDDetectorModeName="Confocal" STED_LateralSaturationFactor="0" Gain="2.5" Offset="0" IsSTEDDetector="1" IsSRSDetector="0" DetectionRangeBegin="410" DetectionRangeEnd="850" Phase="0" IsFlimDetector="0" IsEnabled="0" IsHPDDetector="0" CanDoPhotonCounting="1" IsHydPulsedModeAllowed="0" AcquisitionMode="1" DigitalGatingMode="2" AcquisitionModeName="PhotonCounting" IsLifetimeContrastActive="0" OperatingType="1" IsReflectionModeActive="0"><BeamRoute Version="0"><BeamPosition BeamPositionLevel="0" BeamPosition="40"/><BeamPosition BeamPositionLevel="1" BeamPosition="1"/></BeamRoute><ImageChannelArray><ImageChannel ChannelTypeName="Analog" ChannelType="1" IsEnabled="1" CanDoGain="1" Gain="2.5" GainMode="0"/></ImageChannelArray><TauScanDef TauScanRangeBegin="0.0000000001" TauScanRangeEnd="0.00000001" TauScanCount="3"/><DetectionReferenceLine Version="0" LaserName="Diode 405" LaserWavelength="405" IsAutomaticAssigned="1"/><LutInfo Version="0" LutDescription="Cyan" LutBackground="" LutIsUserDefined="1" LutBlackValue="0" LutWhiteValue="0.6359415436" LutGammaValue="1"/></Detector><Detector Version="2" Name="HyD S 2" Type="SiPM" ScanType="Internal" Channel="2" ChannelName="Channel 2" IsActive="0" IsBlockedForDyeAssistant="0" DyeName="" DyeRelation="0" DyeExcitationMode="0" IsBlockedForManualActivationReason="0" TauInteractionDonorLifetime="-1" STEDDetectorMode="0" STEDDetectorModeName="other" STED_LateralSaturationFactor="0" Gain="2.5" Offset="0" IsSTEDDetector="1" IsSRSDetector="0" DetectionRangeBegin="410" DetectionRangeEnd="850" Phase="0" IsFlimDetector="0" IsEnabled="0" IsHPDDetector="0" CanDoPhotonCounting="1" IsHydPulsedModeAllowed="0" AcquisitionMode="1" DigitalGatingMode="2" AcquisitionModeName="PhotonCounting" IsLifetimeContrastActive="0" OperatingType="1" IsReflectionModeActive="0"><BeamRoute Version="0"><BeamPosition BeamPositionLevel="0" BeamPosition="40"/><BeamPosition BeamPositionLevel="1" BeamPosition="2"/></BeamRoute><TauScanDef TauScanRangeBegin="0.0000000001" TauScanRangeEnd="0.00000001" TauScanCount="3"/><LutInfo Version="0" LutDescription="Green" LutBackground="" LutIsUserDefined="0" LutBlackValue="0" LutWhiteValue="1" LutGammaValue="1"/></Detector><Detector Version="2" Name="HyD X 3" Type="HyD" ScanType="Internal" Channel="3" ChannelName="Channel 3" IsActive="0" IsBlockedForDyeAssistant="0" DyeName="" DyeRelation="0" DyeExcitationMode="0" IsBlockedForManualActivationReason="0" TauInteractionDonorLifetime="-1" STEDDetectorMode="0" STEDDetectorModeName="other" STED_LateralSaturationFactor="0" Gain="10" Offset="0" IsSTEDDetector="1" IsSRSDetector="0" DetectionRangeBegin="410" DetectionRangeEnd="850" Phase="0" IsFlimDetector="0" IsEnabled="0" IsHPDDetector="1" IsHPDOverloaded="0" CanDoPhotonCounting="1" IsHydPulsedModeAllowed="0" AcquisitionMode="0" DigitalGatingMode="2" AcquisitionModeName="PhotonIntegration" IsLifetimeContrastActive="0" OperatingType="2" IsReflectionModeActive="0"><BeamRoute Version="0"><BeamPosition BeamPositionLevel="0" BeamPosition="40"/><BeamPosition BeamPositionLevel="1" BeamPosition="3"/></BeamRoute><TauScanDef TauScanRangeBegin="0.0000000001" TauScanRangeEnd="0.00000001" TauScanCount="3"/><LutInfo Version="0" LutDescription="Yellow" LutBackground="" LutIsUserDefined="0" LutBlackValue="0" LutWhiteValue="1" LutGammaValue="1"/></Detector><Detector Version="2" Name="HyD R 4" Type="HyD" ScanType="Internal" Channel="4" ChannelName="Channel 4" IsActive="0" IsBlockedForDyeAssistant="0" DyeName="" DyeRelation="0" DyeExcitationMode="0" IsBlockedForManualActivationReason="0" TauInteractionDonorLifetime="-1" STEDDetectorMode="0" STEDDetectorModeName="other" STED_LateralSaturationFactor="0" Gain="10" Offset="0" IsSTEDDetector="1" IsSRSDetector="0" DetectionRangeBegin="410" DetectionRangeEnd="850" Phase="0" IsFlimDetector="0" IsEnabled="0" IsHPDDetector="1" IsHPDOverloaded="0" CanDoPhotonCounting="1" IsHydPulsedModeAllowed="0" AcquisitionMode="0" DigitalGatingMode="2" AcquisitionModeName="PhotonIntegration" IsLifetimeContrastActive="0" OperatingType="2" IsReflectionModeActive="0"><BeamRoute Version="0"><BeamPosition BeamPositionLevel="0" BeamPosition="40"/><BeamPosition BeamPositionLevel="1" BeamPosition="4"/></BeamRoute><TauScanDef TauScanRangeBegin="0.0000000001" TauScanRangeEnd="0.00000001" TauScanCount="3"/><LutInfo Version="0" LutDescription="Red" LutBackground="" LutIsUserDefined="0" LutBlackValue="0" LutWhiteValue="1" LutGammaValue="1"/></Detector><Detector Version="2" Name="Trans PMT" Type="PMT" ScanType="TLD" Channel="100" ChannelName="Transmission Channel" IsActive="0" IsBlockedForDyeAssistant="0" DyeName="" DyeRelation="0" DyeExcitationMode="0" IsBlockedForManualActivationReason="0" TauInteractionDonorLifetime="-1" STEDDetectorMode="0" STEDDetectorModeName="other" STED_LateralSaturationFactor="0" Gain="23.9252336448597" Offset="0" IsSTEDDetector="0" IsSRSDetector="0" DetectionRangeBegin="350" DetectionRangeEnd="1" Phase="0" IsFlimDetector="0" IsEnabled="0" IsHPDDetector="0" AcquisitionMode="-1" DigitalGatingMode="2" AcquisitionModeName="" IsLifetimeContrastActive="0" OperatingType="1" IsReflectionModeActive="0"><BeamRoute Version="0"><BeamPosition BeamPositionLevel="0" BeamPosition="10"/><BeamPosition BeamPositionLevel="1" BeamPosition="0"/></BeamRoute><TauScanDef TauScanRangeBegin="0.0000000001" TauScanRangeEnd="0.00000001" TauScanCount="3"/><LutInfo Version="0" LutDescription="Gray" LutBackground="" LutIsUserDefined="0" LutBlackValue="0" LutWhiteValue="1" LutGammaValue="1"/></Detector></DetectorList><OnlineDyeSeparation Enabled="0" KeepRawImage="0" Detectors="0" Channels="0" Normalize="0"><OnlineDyeSeparationDetectorList/><OnlineDyeSeparationChannelList/></OnlineDyeSeparation></ATLConfocalSettingDefinition></LDM_Block_Sequential_List><LDM_Block_Sequential_Execution_Mask><InstrumentSettingMask AOTF="1" PMTs_on_off="1" Z_Compensation="0"/></LDM_Block_Sequential_Execution_Mask></LDM_Block_Sequential></Attachment><Attachment Name="ViewerScaling" Application="LAS AF" Version="1.0"><ChannelScalingInfo BackgroundLutName="" BlackValue="0.003921568627" WhiteValue="1.000000000000" GammaValue="1.0000000000" Automatic="0"/></Attachment><Attachment Name="Viewer3D_Shapes" Application="LAS AF" Version="1.0"><Shapes Visible="True" Count="0"/></Attachment></Image></Data>
